# Supplementary material for: Time-course effects of cognitively engaging physical activity on executive function and self-control in younger school-aged children: a randomized controlled trial
Source: Front Psychol. 2025 Aug 29;16:1628814. doi: 10.3389/fpsyg.2025.1628814 (PMC12426270; doi:10.3389/fpsyg.2025.1628814)
Supplement: SUPPLEMENTARY TABLE 1 — 10-week intervention course plan. [file Table_1.xlsx]

## Sheet: Sheet1
week	Experimental Group	Control Group
1	Basic Basketball Skills and Introductory Games Teaching Objective: Master basic ball-holding posture and dribbling techniques; develop basic ball sense; improve attention and reaction ability through variable games Ball-Sense Practice Series: Students perform basic ball-sense exercises (around the head, waist, legs); teacher demonstrates a sequence of actions; students follow immediately; gradual…	Introduction to Basic Basketball Skills Teaching Objective: Master basic ball-holding posture and dribbling techniques; develop basic ball sense; become familiar with basic basketball rules Basic Ball-Sense Practice: Standard exercises (around the head, waist, legs); teacher demonstrates correct posture, emphasizes finger and wrist control; students repeat drills; teacher provides correction Basi…
2	Rapid Response and Moving Dribbling Skills Teaching Objective: Master straight-line and change-of-direction dribbling skills; develop ball control during movement; improve multitasking attention and reaction speed Dribbling While Performing Tasks: Teacher teaches straight-line dribbling basics; students dribble while completing simple calculations or answering questions; obstacle routes require s…	Basic Moving Dribbling Training Teaching Objective: Master straight-line and change-of-direction dribbling skills; develop control while moving; build basic dribbling awareness Basic Dribbling Training: Teacher explains dribbling techniques; students practice straight-line dribbling along fixed routes; teacher monitors and corrects form, emphasizes looking forward Basic Change-of-Direction Drills…
3	Decision-Making and Basketball Passing and Catching Training Teaching Objective: Master basic passing techniques; develop accuracy and judgment in passing; enhance tactical awareness and decision-making in passing Multiple Passing Drills: Teacher demonstrates chest pass, bounce pass, and overhead pass; students practice selecting the optimal technique based on different situations; focus on quick…	Basic Passing Techniques Teaching Objective: Master basic passing techniques; improve passing accuracy; develop awareness of basic team cooperation Basic Passing Practice: Teach chest pass, bounce pass, and overhead pass; students practice in pairs along fixed routes; teacher explains key points and demonstrates proper form Passing While Moving: Students practice passing in motion in pairs; follo…
4	Multi-Task Processing and Shooting Skill Integration Teaching Objective: Master basic shooting techniques; develop shooting rhythm; improve attention and multitasking ability Shooting Rhythm Drills: Teach standard shooting mechanics; practice “counted rhythm shooting” using verbal cues; maintain movement consistency under varied rhythm commands; develop stability and adaptability Multitask Shooti…	Basic Shooting Techniques Teaching Objective: Master basic shooting techniques; improve shooting stability; build correct shooting habits Basic Shooting Instruction: Teach standard form and mechanics; students practice short-distance set shots in pairs; teacher demonstrates wrist snap, release point, and follow-through, correcting each student individually Fundamental Shooting Practice: Practice …
5	Focus and Defensive Skills Training SkillsTeaching Objective: Master basic defensive stance and movement; develop awareness and prediction; improve concentration and interference ability Selective Attention Defense: Teach basic defensive posture and movement routes; “multi-target tracking” to focus on and predict movements of multiple attackers; train selective attention to track target intention…	Basic Defensive Training Teaching Objective: Master basic defensive stance and movement; develop defensive awareness; establish proper habits Basic Defensive Posture: Teach standard stance and footwork; students learn correct posture and movement; teacher demonstrates knee bending, lowered center of gravity, and balance Technical Defense Drills: Practice defensive slides, backpedals, and recovery…
6	Self-Monitoring and Basketball Tactics Learning Teaching Objective: Understand basic offensive tactics; develop execution skills; enhance goal-setting and self-monitoring Stepwise Tactical Learning: Teach basic offensive strategies in steps; break complex plays into smaller parts; students set tactical learning goals and track progress; develop self-management Self-Monitoring Tactical Practice: S…	Basic Tactics Learning Teaching Objective: Understand basic offensive tactics; develop execution skills; become familiar with basic tactical coordination Basic Tactical Instruction: Teach simple offensive plays; explain positions and movement routes; students practice repeatedly based on fixed formats; emphasize accuracy of timing and positioning Tactical Movement Practice: Students practice spec…
7	Interactive Communication and Teamwork Skills Teaching Objective: Improve team collaboration; develop communication skills; strengthen role awareness and collective decision-making Multimodal Communication Drills: Practice using clear and concise verbal commands in games; “non-verbal coordination” with gestures and eye contact; train fast and accurate communication under pressure Role Rotation an…	Team Cooperation Training Teaching Objective: Improve teamwork and coordination; build familiarity with teammates; develop basic team awareness Basic Cooperation Drills: Teach basic team principles; students practice in assigned roles; teacher explains offensive and defensive switches; stress timing and positioning Fixed Role Practice: Train students in fixed-position skills; repeat technical dri…
8	Emotion Regulation and Competitive Performance Optimization Teaching Objective: Learn emotional regulation strategies in competition; improve performance stability under pressure; develop a positive competitive mindset Emotion Awareness and Expression: Practice recognizing emotional changes during matches; explore “emotion-performance links”; learn to express frustration and excitement appropriat…	Competition Rules and Practice Teaching Objective: Learn official game rules; enhance in-game application; develop basic game awareness Rule Instruction: Teach complete basketball rules; simulate game situations to explain fouls and violations; explain the reasoning behind rules Game-Based Practice: Students play under full rules; teacher addresses common mistakes; emphasize proper technique use …
9	Skill Transfer and Integrated Application Training Teaching Objective: Facilitate transfer of basketball skills to new learning contexts; develop autonomy; apply team knowledge in integrated ways Knowledge Integration Practice: Connect basketball with subject learning; tactical graphics and “thinking tools” to solve real problems; explore teamwork rules on court and apply them in academic teams S…	Comprehensive Tactical Skill Improvement Teaching Objective: Improve overall technical level; review learned content; enhance game performance Technical Review: Systematically review skills from past weeks; group technique demonstrations; correct frequent technical issues Tactical Integration Practice: Team offensive and defensive sets; perform tasks like dribble-pass-shoot in fixed patterns; ens…
10	Comprehensive Ability Assessment and Achievement Presentation Teaching Objective: Assess skill and cognitive development; review learning outcomes; plan long-term growth Comprehensive Assessment: Combine technical and cognitive challenges; use contextualized tests to measure adaptability and performance under pressure; evaluate teamwork quality Reflection and Planning: Students reflect on learnin…	Skill Evaluation and Summary Teaching Objective: Evaluate skill proficiency; summarize content; improve performance outcomes Standardized Testing: Conduct assessments in shooting, dribbling, and passing; record scores per standard; use data for mastery evaluation Skill Summary Instruction: Teacher reviews techniques from past 10 weeks; students demonstrate skills per instructor’s guidance; focus …
